# Supplementary material for: Glycine soja Leaf and Stem Extract Ameliorates Atopic Dermatitis-like Skin Inflammation by Inhibiting JAK/STAT Signaling
Source: Int J Mol Sci. 2025 May 9;26(10):4560. doi: 10.3390/ijms26104560 (PMC12110808; doi:10.3390/ijms26104560)
Supplement: Supplementary file 1 [file ijms-26-04560-s001.zip]

Archive with 1 entries (1 files):
- ijms-3614927-supplementary.pdf
